# Supplementary material for: The Effect of Aspergillus flavus on Seedling Development in Maize
Source: Plants (Basel). 2025 Apr 2;14(7):1109. doi: 10.3390/plants14071109 (PMC11991196; doi:10.3390/plants14071109)
Supplement: Supplementary file 1 [file plants-14-01109-s001.zip]

Archive with 1 entries (1 files):
- plants-3490317-supplementary.pdf
